# Supplementary material for: A Systematic Investigation of Lipid Transfer Proteins Involved in Male Fertility and Other Biological Processes in Maize
Source: Int J Mol Sci. 2023 Jan 14;24(2):1660. doi: 10.3390/ijms24021660 (PMC9864150; doi:10.3390/ijms24021660)
Supplement: Supplementary file 1 [file ijms-24-01660-s001.zip]

Archive with 1 entries (1 files):
- ijms-2096457-supplementary.pdf
